# Supplementary material for: Interleukin-15 Signaling in HIF-1α Regulation in Natural Killer Cells, Insights Through Mathematical Models
Source: Front Immunol. 2019 Oct 16;10:2401. doi: 10.3389/fimmu.2019.02401 (PMC6805776; doi:10.3389/fimmu.2019.02401)
Supplement: Supplementary file 1 [file Data_Sheet_1.zip]

Archive with 1 entries (1 files):
- simulations_suppmat.m
